# Supplementary material for: JAK2V617F mutation drives vascular resident macrophages toward a pathogenic phenotype and promotes dissecting aortic aneurysm
Source: Nat Commun. 2022 Nov 3;13:6592. doi: 10.1038/s41467-022-34469-1 (PMC9633755; doi:10.1038/s41467-022-34469-1)
Supplement: Supplementary file 4 — Source Data [file 41467_2022_34469_MOESM4_ESM.xlsx]

## Sheet: Fig 1D
Spleen weight (mg)
	Jak2WT	Jak2V617F HC-EC
	90.6	494.2
	116	639.2
	71.3	576
	118.2	738
	72.6	631.8
	72.2	572.3
	96.8	523.1
	103.4	426
	62.1	587
	69.2	426.4
		532.4

## Sheet: Fig 1E
Red blood cells count (M/uL)				Platelet cells count (K/uL)					Monocytes count (K/uL)					Neutrophils count (K/uL)
	Jak2WT	Jak2V617F HC-EC			Jak2WT	Jak2V617F HC-EC				Jak2WT	Jak2V617F HC-EC				Jak2WT	Jak2V617F HC-EC
	7.31	17.14			684	1229				0.33	1.18				1.58	10.16
	7.42	16.74			683	2972				0.04	1.72				1.17	4.22
	7.7	12.98			560	2972				0.14	1.61				1.11	4.45
	7	15.975			941.5	1660				0.255	1.52				2.295	3.795
	6.845	17.22			963.5	2972				0.23	1.985				1.185	4.965
		12.88				2597					1.945					5.58
		17.45				1156					0.68					2.91
		15.71				1109					1.03					2.28
		16.67				1533					0.59					1.98
						1571					0.66					2.81
											0.95					4.29

## Sheet: Fig 1F
Aortic diameter (mm)
		Thoracic Ascending aorta			Thoracic descending aorta			Abdominal aorta
		Jak2WT	Jak2V617F HC-EC		Jak2WT	Jak2V617F HC-EC		Jak2WT	Jak2V617F HC-EC
		1.07281	1.12995		0.659447	0.831797		0.731336	0.797696
		0.98341	1.10415		0.741014	0.879724		0.749309	0.803687
		1.18341	1.02903		0.6	0.773272		0.734101	0.790783
		1.17558	1.27148		0.783871	0.896672		0.783871	1
		1.24485	1.16452		0.764363	0.659447		0.781157	0.779263
		1.05438	1.1212		0.671889	0.818894		0.699539	0.839171
		1.15392	1.10772		0.801843	0.694124		0.725346	0.934562
		1.18756			0.657143			0.727189
		1.18018			0.815207			0.805991
		1.10507			0.629032			0.701843
		1.11429			0.725806			0.721198

## Sheet: Fig 1G
elastin layers (N)
	Jak2WT	Jak2V617F HC-EC
	3.95	3.725
	3.90625	3.58333
	3.77083	3.82812
	3.8125	3.78125
	4.17188	3.5
	3.8125	3.82143
	3.83333	3.725
	3.83333	3.60417
	4	4.2
	3.80833	3.6875
		3.79167
		3.75

## Sheet: Fig 1H
Adventitial type I collagen (mm2)
	Jak2WT	Jak2V617FHC-EC
	40.6131	33.4388
	46.0063	21.4216
	31.2168	29.7119
	35.3724	25.7664
	31.9638	22.0757
	33.0884	26.3351
	29.0698	40.0388
	37.7694	19.4504
	33.2332	18.6104

## Sheet: Fig 1I
MMP activity (counts / energy)
	Jak2WT	Jak2V617FHC-EC
	77.26	140.66
	107	137.44
	96	156.47
	103	125

## Sheet: Fig 1J
Survival (days)
	days	Jak2WT	Jak2V617F HC-EC
	11		1
	13.8571		1
	12		1
	20.4286		1
	13.5714		1
	16.2857		0
	13.2857		1
	11.1429		1
	3		1
	27		0
	28.5714	0
	28.5714	0
	21.8571	0
	22.1429	0
	20.1429	0
	10.2857		1
	25.4286		0
	25.4286	0
	22.5714	0
	21.7143	0
	21.7143	0
	21.7143	0
	21.7143		0
	20.7143	0
	15.7143		1
	11.7143		1
	21	0
	21		0
	21		0
	21		0
	21.4286		0
	19.2857		1
	24.2857	0
	27.7143	0
	27.7143	0
	27.7143		0
	11.4286		1
	3.71429		1
	4.28571		1
	4.28571		1

## Sheet: Fig 2B
	Red Blood cell			White Blood Cells			Platelets
	control	Jak2V617F		control	Jak2V617F		control	Jak2V617F
	8690	10890		5.27	16.06		695	2990
	7710	17000		4.92	7.48		711	2900
	7060	16070		6.2	8.04		914	1785
	6080	10890		4.14	16.06		454	2900
	7870	10970		6.38	10.66		584	2849
	7610	13260		7.02	16.32		344	1250
	8370	13110		5.56	6.28		2990

## Sheet: Fig 2C
Elastin layers (N)
	control	Jak2V617F
	4.53125	4.45833
	4.5	3.93056
	4.58333	3.90625
	4.64286	4.25521
	4.10938	4.45833
	4.51562	4.39062
	4.14286	3.55

## Sheet: Fig 2D
Aortic Diameter (mm)
	Thoracic Ascending aorta			Thoracic descending aorta			Abdominal aorta
	control	Jak2V617F		control	Jak2V617F		control	Jak2V617F
	1.506	1.85433		1.24667	1.573		1.137	1.547
	1.29833	1.68067		1.24233	1.50467		1.03967	1.487
	1.39733	1.67933		1.332	1.58367		1.11433	1.48
	1.299	1.55667		1.149	1.34233		1.02567	1.36233
	1.38333	1.73367		1.32467	1.54333		1.06667	1.48467
	1.40167	1.468		1.14667	1.391		1.09333	1.38333
	1.379	1.82867		1.19233	1.46567		1.09767	1.558

[truncated: 63 more sheets: Fig 2E, Fig 2F, Fig 2G, Fig 2H, Fig 2I, Fig 3C, Fig 3E, Fig 3F, Fig 5D, Fig 5F, Fig 5G, Fig 5H, Fig 5I, Fig 5J, Fig 5K, Fig 5L, Fig 6B, Fig 6D, Fig 6F, Fig 6H …]
